# Supplementary material for: Assessment of glycemic variability and lifestyle behaviors in healthy nondiabetic individuals according to the categories of body mass index
Source: PLoS One. 2023 Oct 4;18(10):e0291923. doi: 10.1371/journal.pone.0291923 (PMC10550127; doi:10.1371/journal.pone.0291923)
Supplement: S1 File — (XLSX) [file pone.0291923.s001.xlsx]

## Sheet: Sheet1
ID	age	sex	BW	Hight	BMI	2Group25	3Group25	FBS	HbA1c	Prediabetes	Sensor valid time	TIR(180)	TIR>180	TIR(180) > 0	TIR（140）	TIR>140	MAGE	Mean	SD	CV	Energy intake	Estimated energy requirement PALⅠ	Protein	Fat	Saturated FA	Carbohydrate	Alc	Dietary fiber	Na	Mg	Rice	Bread	Noodles	Confectioneries	Meats	Oil & fat	Fish	Vegetables	Fruits	Dairy product	Sugar-beverages	insoluble fiber	soluble fiber	G5(17)	G5(18)	G5(19)	G6(28)	G6(29)	G7(31)
1	52	1	60.6	177	19.4	0	2	97	5.7	1	95	98	3	1	88	12	62	111.6	23.6	21.2	1610	0	17.5	27.3	6.2	41	12.3	12.7	3830	284	270.2	10.4	20.8	0	80.7	8.8	103.7	222.9	55.9	68.1	0	8.4	3.8	3	2	2	1	1	1
2	46	1	70	167	25.1	1	3	102	5.8	1	92	98	2	1	81	19	64	116.4	24.9	21.4	1939	0	14	27.6	8.8	56	0	8.8	4811	203	300.3	80.8	161.6	70.1	95.2	12.1	32.7	156.1	22	155.9	247.5	6.6	2	2	3	2	1	1	2
3	29	1	76.4	175	24.9	0	2	86	5	0	91	95	0	0	92	3	41	102.5	19.5	19	1834	0	12.2	21.5	6.3	60	4.2	8.2	3450	174	450.4	28.9	57	60.7	55.2	8.6	27.5	82.4	7.5	123.8	198	6.1	2.1	3	2	2	2	2	3
4	60	1	70	170	24.1	0	2	109	5.5	1	97	96	3	1	90	9	71	101.1	27.2	26.9	3467	1	12.3	27.8	6.1	30	28.5	16.5	6984	405	135.1	72.8	145.6	39	144.6	23.4	115.4	359.7	90.4	136.1	264	11.5	4.8	4	3	3	1	1	1
5	25	2	61	166	22.2	0	2	81	4.9	0	94	97	0	0	96	1	34	102.3	16	15.7	1452	0	17.5	32.7	7.5	38	10.3	9.9	3347	260	117	22.5	26.4	72	57.2	11.5	72.8	253.4	50.6	105.4	0	7.1	2.4	4	3	3	2	2	2
6	31	2	47.4	152	20.5	0	2	82	5.2	0	93	100	0	0	97	2	47	94.6	17.9	19	1001	0	19.1	25.5	5.5	38	15.9	7.8	2419	197	104	20	40	0	37.9	8.4	72.3	113.3	85.1	120	0	5.3	2.2	3	3	2	1	1	1
7	55	2	48.7	161	18.7	0	2	96	6.1	1	99	97	0	0	91	6	50	101.2	20.7	20.5	1619	0	16.5	28.7	7.8	55	0	14.1	4424	248	117	63	26.4	78.6	103.9	10.4	60.9	289.6	372.5	165	200	10.2	3.5	2	2	1	2	2	1
8	31	2	44.3	156	18.2	1	1	86	5	0	91	96	1	1	88	9	51	109.9	22.1	20.1	1376	0	15.4	27.1	7.4	56	0.1	12	3589	211	234	22.5	54	67.1	61.7	7.9	47.1	221.4	120	18	26.6	8.4	3.2	2	2	2	1	1	1
9	31	1	60	167	21.5	0	2	84	5.2	0	94	100	0	0	97	3	38	107.8	14.7	13.6	1993	0	14.1	30.6	8.2	50	3.4	8.1	4550	200	405.4	10.4	41.6	46.3	142.2	22.6	56.6	180.9	1.7	173.2	313.5	6	2.1	4	4	4	2	2	2
10	32	2	46.6	154	19.6	0	2	88	5.1	0	94	97	1	1	89	10	51	112.2	21.8	19.5	1387	0	15.7	31.7	8.4	40	11.8	7.2	3141	176	104	20	39.5	170.2	67.4	9.6	75.2	170.2	59.7	96.4	41.9	4.9	1.8	1	3	2	2	2	2
11	31	1	67.1	175	22	0	2	87	4.9	0	85	99	1	1	91	9	47	112.3	18.7	16.6	1239	0	14.8	33.6	6.8	43	7.3	7	3500	162	150.1	11.5	80.1	22.2	76.6	16.8	47	140.2	26.8	11.5	66	5	1.8	3	3	2	2	2	2
12	23	2	41.2	154	17.4	1	1	80	4.7	0	90	87	2	1	79	9	67	96.8	29.6	30.6	1701	1	14.4	27.9	10	46	10.8	10.8	3970	221	117	9	153	103.7	68.3	9.3	32.5	184.9	112.5	270	0	7.9	2.7	2	2	1	2	2	4
13	45	1	56.9	167	20.5	0	2	116	5.6	1	98	98	2	1	82	18	52	120.6	23.4	19.4	2463	1	15.9	33.1	9.9	46	3.4	13.3	4856	314	270.2	72.8	49.9	129.4	148	17.9	103.7	335.4	132.3	190.6	115.5	9.4	3.5	4	3	4	3	3	1
14	56	1	64.7	171	22.1	0	2	103	5	1	95	97	2	1	88	11	54	111.6	24	21.5	2166	0	14.8	24.1	6.8	50	10.2	11.5	3838	294	330.3	88.9	112.7	3.8	130	11	75.1	195.8	238.9	155.9	246.4	8.1	3	3	3	3	1	1	1
15	32	1	61.9	178	19.6	0	2	78	4.9	0	94	100	0	0	95	5	48	105	18.3	17.5	2088	0	13.8	24.2	6.4	56	4.8	13.7	3562	253	495.4	31.8	35.7	5.4	83.6	12.7	42.6	207.4	218.5	173.2	0	9.9	3.6	3	3	3	1	1	1
16	53	2	50.4	162	19.2	0	2	92	5.8	1	87	96	5	1	78	22	75	128.6	27.1	21.1	1674	1	17	32.3	6.8	44	5.6	14.2	3911	272	234	22.5	79.8	42.9	106.4	19	52.4	377.3	41.7	11	28.6	9.7	4	4	4	3	1	1	2
17	44	2	59.1	153	25.2	1	3	84	5.1	0	98	93	6	1	80	20	76	122	31.8	26.1	1011	0	22.4	31.8	7.9	45	0	10.6	2704	216	104	20	56	19.3	66.3	6.5	67.3	211.9	168.3	150	0	7.3	2.8	4	3	3	3	3	2
18	25	1	73.3	180	22.7	0	2	82	5.2	0	94	97	3	1	65	35	46	133.6	21.4	16	2194	0	15.6	25.1	6.4	47	10	9.6	5662	236	360.3	34.6	137.6	32.7	120	17.7	104.8	181.8	28.2	148.4	66	7	2.1	3	3	4	2	2	4
19	30	2	51.7	154	21.8	0	2	74	4.6	0	96	98	0	0	96	2	40	96.5	16.8	17.4	1212	0	13.4	28.9	9.7	57	0	6.9	1841	131	117	22.5	36	173	0	0	28.2	91.6	41.9	10	28.6	4.7	2.1	3	4	3	2	2	3
20	51	1	55	171	18.7	0	2	89	5.1	0	100	99	1	1	91	9	51	115.2	18.7	16.3	1037	0	12.4	18.5	6.1	47	21.5	4.1	2360	124	67.6	4.9	30.5	63.1	27.7	5.1	42.2	45.4	130.6	155.9	15.4	3.4	0.8	2	2	2	4	4	2
21	35	1	58.9	161	28	1	3	87	5.4	0	91	100	0	0	97	3	50	98.9	16	16.2	1706	0	18.4	27.7	6	36	16.7	9.9	4968	312	120.1	9.2	119.5	19.7	87	12.8	113.8	190.1	53.9	136.1	165	6.9	2.7	3	2	3	2	2	1
22	28	1	68.5	181	20.8	0	2	97	5.3	0	92	100	0	0	98	2	38	104.5	14	13.4	2262	0	15.5	25.3	6.3	54	3.8	16.8	5237	280	330.3	63.5	139.7	89.3	126.2	18.8	77.1	408.4	51.6	68.1	0	12	4.2	3	2	3	3	3	3
23	24	1	59	167	21.2	0	2	80	4.4	0	74	99	0	0	93	7	53	107.4	18.8	17.5	1443	0	15.7	39.6	107	43	0.2	6.8	3857	148	80.1	64.7	64.1	108.2	62.2	16.2	73.4	122.1	18.2	173.2	97.9	4.6	2.1	2	3	2	1	1	1
24	42	1	63.2	170	21.9	0	2	81	5	0	98	98	0	0	94	4	50	93.7	20	21.3	722	0	14	25.6	5.7	36	23.1	3.2	2183	78	60.1	9.2	25.8	8.2	33.3	4.2	47.2	81.2	20.2	24.7	48.4	2.3	0.9	2	2	2	2	2	3
25	57	1	78.2	186	22.7	0	2	103	5.7	1	96	99	0	0	95	4	45	106.6	17.3	16.2	1943	0	17	33.4	9.1	48	0	17.4	4055	334	300.3	11.5	32.4	79.3	126.2	20.6	66.6	492.1	34.7	190.6	0	12	4.9	1	2	2	2	2	4
26	56	2	68.1	160	26.6	1	3	86	5.4	0	89	98	2	1	83	17	52	118.8	23.9	20.1	1769	0	17	29.5	6.7	51	0	7.7	4483	231	351	22.5	7.2	42.9	79.6	16.2	141.3	127.3	117.6	47.2	13.3	5.7	1.8	4	4	4	4	4	3
27	52	2	43	160	16.9	1	1	80	5.5	0	87	97	1	1	89	9	61	107.5	24.1	22.4	1414	0	15.2	28.6	7.3	55	0	9	4044	178	58.5	45	106.8	117.9	64.8	7.4	62.6	149.2	39.2	48.2	13.3	6.4	2.5	3	3	3	3	3	3
28	49	1	63.6	166	23.1	0	2	117	5.3	1	100	100	0	0	93	7	55	103.3	18.6	18	1416	0	21.7	34.7	11.7	43	0	13.8	3722	316	150.1	28.9	80.8	13	111.6	15.4	7.1	335.9	40.8	346.5	15.4	8.9	3.7	3	3	3	2	2	3
29	56	2	58.8	171	20.2	0	2	108	5.9	1	98	98	0	0	97	2	36	99.3	15.7	15.9	1612	0	15.7	32.9	7.9	52	0	15.9	3562	260	117	63	25.2	95	65.9	13.6	54.9	207.2	241.1	21.4	13.3	10.8	4.3	3	3	2	1	1	1
30	30	2	41.7	151	18.3	1	1	95	4.9	0	93	99	1	1	93	7	49	106.5	20.5	19.3	1222	0	14.2	31.2	7.4	53	1	9.9	2751	176	117	63	53.4	35.4	65	10.7	22.8	218.5	54.4	48.2	26.6	7	2.8	2	2	2	2	2	1
31	24	2	61.3	168	21.7	0	2	95	4.9	0	94	100	0	0	97	3	38	102.5	15.6	15.3	1331	0	12.8	21.5	5.8	54	10.1	8.1	2392	177	260	10	90	34.2	65	10.2	19.2	196.1	38.8	19.3	28.6	6.1	2	4	4	4	2	2	2
32	28	2	47.6	160	18.6	0	2	81	5.1	0	92	99	1	1	93	7	48	105.3	19.9	18.9	1407	0	14.9	34.4	8.7	48	0	7.1	3224	156	286	0	85.9	24.6	124.8	19	67	170.2	3.8	22	71.4	5.3	1.8	3	3	3	4	4	3
33	49	2	54.3	171	18.5	0	2	92	5.9	1	100	96	2	1	88	11	62	108.5	26.6	24.5	1157	0	21.2	42.6	9.8	35	0	7.8	2797	192	104	20	0	43.4	81.2	14.6	88.8	142.3	78	96.4	0	5.3	2.2	1	1	2	3	3	1
34	48	2	57.6	164	21.4	0	2	84	5.7	1	91	98	2	1	85	14	66	110	26.6	23.9	1342	0	14.4	31.1	8.3	54	0	9.2	3128	180	117	63	52.8	93.7	65	9.1	40.8	182.3	46.3	96.4	41.9	6.4	2.7	3	2	2	2	2	1
35	46	2	58.9	160	22.9	0	2	103	5.3	1	98	99	1	1	87	11	55	119	17.8	14.9	1449	0	14.6	29.6	8.5	53	1.7	10.5	2213	205	234	22.5	18	67.1	87	8.6	35	229.6	205	48.2	71.4	7.6	2.7	3	3	3	3	3	1
36	41	2	43.4	155	18	1	1	92	5.2	0	96	96	1	1	89	7	55	108.5	22.2	20.5	1315	0	15	26.5	6.6	49	8.1	10.3	3102	196	117	45	98.4	42.9	63.6	8.9	44.6	252.1	99.7	53.6	0	7.5	2.8	3	2	2	2	2	4
37	39	1	65.4	179	20.4	0	2	91	5.1	0	94	98	1	1	92	7	57	105.4	21	19.9	1553	0	16	25.8	7.1	55	2.1	12.6	3559	222	300.3	28.9	33.9	48.7	87	8.1	46	284.9	99.7	68.1	115.5	9.1	3.4	2	3	2	2	2	2
38	25	2	52.6	155	21.9	0	2	67	5	0	51	96	0	0	89	8	51	108.7	20.5	18.9	1287	0	15.8	31.3	8.4	51	0.1	6.2	2762	145	234	22.5	45	49.2	65	8.8	60.5	84.7	131.9	48.2	28.6	4.3	1.8	4	4	4	1	1	3
39	41	1	58.6	167	21	0	2	75	5	0	61	100	0	0	91	9	39	117.1	16.8	14.3	1587	0	18.8	32	9.2	47	0.8	10.3	3786	250	270.2	26	20.8	82.2	75.1	7.8	114.7	249.6	24.3	22.3	82.5	7.2	3	4	4	3	2	2	2
40	60	1	63.2	165	23.3	0	2	104	5.7	1	89	99	1	1	98	2	39	101.7	15.5	15.3	1532	0	14.5	27.1	8.2	49	8.2	8.4	4129	207	135.1	26	55.1	119.6	58.7	9.3	90.5	148	229.6	78	115.5	6.3	2	3	3	3	3	3	4
[truncated: 7 more columns]
